# Supplementary material for: Quantum theory based on real numbers can be experimentally falsified
Source: Nature. 2021 Dec 15;600(7890):625–9. doi: 10.1038/s41586-021-04160-4 (PMC8695381; doi:10.1038/s41586-021-04160-4)
Supplement: Supplementary file 2 — MATLAB codes. [file 41586_2021_4160_MOESM2_ESM.zip]

Archive with 20 entries (20 files):
- all_seq.m
- allNumbers.m
- bra.m
- cifra.m
- gen_const_moment.m
- gen_mat.m
- gen_PPT_const.m
- generalized_3CHSH.m
- ket.m
- Ope.m
- optim_real.m
- partialTranspose.m
- prob_complex.m
- proj.m
- prove_theorem3.m
- README.txt
- remove_duplicates.m
- Seq.m
- tarea.m
- tensor.m
