# Supplementary material for: Quantum theory based on real numbers can be experimentally falsified
Source: Nature. 2021 Dec 15;600(7890):625–9. doi: 10.1038/s41586-021-04160-4 (PMC8695381; doi:10.1038/s41586-021-04160-4)
Supplement: Supplementary file 2 — MATLAB codes. [file 41586_2021_4160_MOESM2_ESM.zip › bra.m]

function v= bra(k,d)
%builds the kth bra in the computaitonal basis in R^d
v=ket(k,d)';


end
