# Supplementary material for: Quantum theory based on real numbers can be experimentally falsified
Source: Nature. 2021 Dec 15;600(7890):625–9. doi: 10.1038/s41586-021-04160-4 (PMC8695381; doi:10.1038/s41586-021-04160-4)
Supplement: Supplementary file 2 — MATLAB codes. [file 41586_2021_4160_MOESM2_ESM.zip › cifra.m]

function dig=cifra(num,k,b)
%given a number, it returns its kth digit in base b

aux=num;

for j=1:k
    dig=mod(aux,b);
    
    aux=(aux-dig)/b;
end


end
