# Supplementary material for: Quantum theory based on real numbers can be experimentally falsified
Source: Nature. 2021 Dec 15;600(7890):625–9. doi: 10.1038/s41586-021-04160-4 (PMC8695381; doi:10.1038/s41586-021-04160-4)
Supplement: Supplementary file 2 — MATLAB codes. [file 41586_2021_4160_MOESM2_ESM.zip › generalized_3CHSH.m]

function B=generalized_3CHSH_test
%generates the Bell functional (in notation B(x,b,z)) for the conditioned
%3CHSH inequality disp((dubbed $\mathscr{T}(P) in the article)

%first, generate all correlators

for x=1:3
    for z=1:6
        E{x,z}=(2*ket(x+1,4)-ket(1,4))*(2*bra(z+1,7)-bra(1,7));
    end
end

%next, generate 3CHSHs
B=zeros(4,4,7);
for b=1:4
    %extract two bits from b
    b1=cifra(b-1,1,2);
    b2=cifra(b-1,2,2);
    B(:,b,:)=(-1)^b2*E{1,1}+(-1)^b2*E{1,2}+(-1)^(b1)*E{2,1}-(-1)^(b1)*E{2,2}+...
        (-1)^b2*E{1,3}+(-1)^b2*E{1,4}-(-1)^(b1+b2)*E{3,3}+(-1)^(b1+b2)*E{3,4}+...
        (-1)^(b1)*E{2,5}+(-1)^(b1)*E{2,6}-(-1)^(b1+b2)*E{3,5}+(-1)^(b1+b2)*E{3,6};
    
    
end


end
