# Supplementary material for: Quantum theory based on real numbers can be experimentally falsified
Source: Nature. 2021 Dec 15;600(7890):625–9. doi: 10.1038/s41586-021-04160-4 (PMC8695381; doi:10.1038/s41586-021-04160-4)
Supplement: Supplementary file 2 — MATLAB codes. [file 41586_2021_4160_MOESM2_ESM.zip › optim_real.m]

function sol=optim_real(Bell, nA, nC, const_mom, const_PPT)
%maximizes the violation of a tripartite Bell inequality, under the assumption that
%the second party has just one measurement setting, and that the three
%parties are in the SWAP correlation scenario, with real states and
%measurements

%const_mom is a matrix such that reshape(x*const_mom,mA*mC,mA*mC) is in the
%span of moment matrices of size m_A\times m_C, with
list_A=all_seq(nA, 3);
list_C=all_seq(nC, 6);
mA=length(list_A);
mC=length(list_C);


%we assume that Alice (Charlie) has three (six) dichotomic measurements.
%Bob has a four-outcome measurement b=1,2,3,4.

%nA, nC denote the order or the NPA relaxation on Alice's and Charlie's
%systems

%notation of Bell functional: B(x+1, b,z+1) is the coefficient that goes
%with operator E_{0|x}F_{b}G_{0|y}. E_{0|0}=F_{0|0}=1

%number of variables in each moment matrix
L=size(const_mom,1);


%build moment matrices G{b} for the four outcomes
for b=1:4
    mom{b}=sdpvar(1,L);
    G{b}=reshape(mom{b}*const_mom, mA*mC,mA*mC);
    
end

%positivity and normalization
const =[];
norma=0;
%find position of identity operator in A and C lists
id_a= find_operator(Seq.id, list_A);
id_c= find_operator(Seq.id, list_C);
v_id=tensor(ket(id_a,mA),ket(id_c,mC));
for b=1:4
    const=const+[G{b}>=0];
    
    norma= norma+v_id'*G{b}*v_id;
end
const = const+[norma==1];

%sum all momenta and impose self-PPT constraint
mom_tot=sparse(1,L);
for b=1:4
    mom_tot=mom_tot+mom{b};
end
const = const+[mom_tot*const_PPT==0];

%create objective function
obj=0;
for b=1:4
    for xm=0:3
        for zm=0:6
            %find the positions of Alice and Bob's measurement operators
            if xm==0
                k_a=id_a;
            else
                k_a = find_operator(Seq.meas(xm),list_A);
            end
            if zm==0
                k_c=id_c;
            else
                k_c = find_operator(Seq.meas(zm),list_C);
            end
            %update the objective function
            obj = obj + (v_id'*G{b}*tensor(ket(k_a,mA),ket(k_c,mC)))*Bell(xm+1, b,zm+1);
            
        end
    end
end


%maximize objective function
ops= sdpsettings('solver', 'mosek');
optimize(const, -obj, ops);


sol=double(obj);

end

function index=find_operator(ope, lista)
%returns the index of the operator ope in list lista

index=-1;
for pos=1:length(lista)
    if ope==lista(pos)
        index=pos;
    end
end

end
