# Supplementary material for: Quantum theory based on real numbers can be experimentally falsified
Source: Nature. 2021 Dec 15;600(7890):625–9. doi: 10.1038/s41586-021-04160-4 (PMC8695381; doi:10.1038/s41586-021-04160-4)
Supplement: Supplementary file 2 — MATLAB codes. [file 41586_2021_4160_MOESM2_ESM.zip › prob_complex.m]

function val=prob_complex
%sanity check!
%it generates the probabilities obtained when Alice-Bob and Alice-Charlie are
%distributed a pair of MES, Bob measures in the Bell basis; Alice, on the
%XYZ basis; and Charlie; in the E_{ij} basis
%and uses them to evaluate the 3CHSH Bell inequality

%weighted 3CHSH Bell functional (dubbed T in the article)
Bell=generalized_3CHSH;

%Pauli matrices
X=[0,1;1,0];
Y=[0,-i;i,0];
Z=[1,0;0,-1];


%Alice's measurements
A{1}=eye(2);
A{2}=(eye(2)+Z)/2;
A{3}=(eye(2)+X)/2;
A{4}=(eye(2)+Y)/2;

%Charlie's measurements
C{1}=eye(2);
C{2}=(eye(2)+(Z+X)/sqrt(2))/2;
C{3}=(eye(2)+(Z-X)/sqrt(2))/2;
C{4}=(eye(2)+(Z+Y)/sqrt(2))/2;
C{5}=(eye(2)+(Z-Y)/sqrt(2))/2;
C{6}=(eye(2)+(X+Y)/sqrt(2))/2;
C{7}=(eye(2)+(X-Y)/sqrt(2))/2;

%Bob's measurements
k0=ket(1,2);
k1=ket(2,2);
phi_p=(tensor(k0,k0)+tensor(k1,k1))/sqrt(2);

for b=1:4
    %extract two bits from b
    b1=cifra(b-1,1,2);
    b2=cifra(b-1,2,2);
    v=tensor(Z^(b1)*X^(b2),eye(2))*phi_p;
    B{b}=v*v';
end


%distribution
rho=phi_p*phi_p';
prob=zeros(4,4,7);
val=0;
for b=1:4
    
    for x=1:4
        for z=1:7
            prob(x,b,z)=trace(tensor(rho,rho)*tensor(A{x},B{b},C{z}));
            val=val+prob(x,b,z)*Bell(x,b,z);
        end
    end
    
end


end
