# Supplementary material for: Quantum theory based on real numbers can be experimentally falsified
Source: Nature. 2021 Dec 15;600(7890):625–9. doi: 10.1038/s41586-021-04160-4 (PMC8695381; doi:10.1038/s41586-021-04160-4)
Supplement: Supplementary file 2 — MATLAB codes. [file 41586_2021_4160_MOESM2_ESM.zip › prove_theorem3.m]

function prove_theorem3
%first, it solves an SDP to bound the maximum value of the Bell functional \mathscr{T}
%under real quantum physics and outputs the final result

%relaxation orders (i.e., monomial degrees)
%the greater, the better the upper bound
nA=2;
nC=2;
%create moment matrix constraints
C_mom=gen_const_moment(nA, nC);

%create self-PT constraints 
C_PPT=gen_PPT_const(C_mom,nA,nC);

%solve SDP
sol=optim_real(generalized_3CHSH, nA, nC, C_mom, C_PPT)
%display result
disp("Distributions $P$ admitting a real quantum representation in the SWAP scenario satisfy $\mathscr{T}(P)\leq "+num2str(sol)+"$.");


%Next, it computes the value of \mathscr{T}(\bar{P}) as a sanity check
val=prob_complex;
disp("The distribution $\bar{P}$ satisfies $\mathscr{T}(\bar{P})="+num2str(val)+"$.");


end
