# Supplementary material for: Quantum theory based on real numbers can be experimentally falsified
Source: Nature. 2021 Dec 15;600(7890):625–9. doi: 10.1038/s41586-021-04160-4 (PMC8695381; doi:10.1038/s41586-021-04160-4)
Supplement: Supplementary file 2 — MATLAB codes. [file 41586_2021_4160_MOESM2_ESM.zip › README.txt]

This folder contains the MATLAB files required to run the semidefinite
program that proves Theorem 3 in the Supplementary Information.

Requirements: the user must have installed the MATLAB package YALMIP

https://yalmip.github.io/

and the semidefinite programming solver Mosek.

https://www.mosek.com/

To prove the theorem, please copy the files into a folder, open it with MATLAB and type:

prove_theorem3

The program will output the n_A=n_C=2 SDP relaxation described in the paper.

The program took a few hours to output the solution in a laptop with 16GB RAM. 
