# Supplementary material for: Quantum theory based on real numbers can be experimentally falsified
Source: Nature. 2021 Dec 15;600(7890):625–9. doi: 10.1038/s41586-021-04160-4 (PMC8695381; doi:10.1038/s41586-021-04160-4)
Supplement: Supplementary file 2 — MATLAB codes. [file 41586_2021_4160_MOESM2_ESM.zip › tarea.m]

function tarea
%first, it solves an SDP to bound the maximum value of the Bell functional Z
%under real quantum physics and outputs the final result

%relaxation orders (i.e., monomial degrees)
%the greater, the better the upper bound
nA=2;
nC=2;
%create moment matrix constraints
load('C_mom.mat');

%create self-PT constraints 
load('C_PPT.mat');
%solve SDP
sol=optim_real_3_outcomes(generalized_3CHSH, nA, nC, C_mom, C_PPT, 1/2)


end
